# Supplementary material for: Genome-wide identification and expression pattern analysis of MIKC-Type MADS-box genes in Chionanthus retusus, an androdioecy plant
Source: BMC Genomics. 2024 Jul 2;25:662. doi: 10.1186/s12864-024-10569-8 (PMC11220994; doi:10.1186/s12864-024-10569-8)
Supplement: Supplementary file 2 — Supplementary Material 2. [file 12864_2024_10569_MOESM2_ESM.xlsx]

## Sheet: 4_merge
Table S1. List of primers used in qRT-PCR.
primer name	Sequence(5'->3')
MADS23F	GCGTGATAGAGAAAAAGGGTGA
MADS23R	ATCTTGTGAAGGGCCAGTGG
MADS44F	AGAGTCAAGCAGAAGAAATGGAG
MADS44R	AGGTGATACGAGTGATTATTAAGAGG
MADS45F	GATTGTTTTCTCTAGCCGTGGG
MADS45R	TCTTGGATCTGATTCTGGTTATGC
MADS48F	TTCTCTTGTAATCTATGGAAGTTCTG
MADS48R	ATCGTGGATGTTGACGGGGC
MADS49F	GCAGAGATGAAAAGACTGAAAAGG
MADS49R	GTAGGCTGGAGGCGATAGGA
MADS60F	TATCGTCTTCTCAAACCGTGG
MADS60R	TTGGCATTATGCAGCTCTAACT
MADS9F	GAAAACACCACAAACCGACAA
MADS9R	GGCCACAGAAACAGATCCTAAA
MADS55F	GAGGTTGCCTTGGTTGTCTTC
MADS55R	TGCTGGGCTCTCTCAGTTTCA
MADS61F	TGAGGTTGCTTTGATTGTCTTC
MADS61R	GTTCATTCTTTTTTGATCGGATT
CrUBC2F	gtggagtgtggaggataagggtg
CrUBC2R	tgttgacaaaaccgatggaagga
